# Supplementary material for: Human and animal botulism surveillance in France from 2008 to 2019
Source: Front Public Health. 2022 Nov 24;10:1003917. doi: 10.3389/fpubh.2022.1003917 (PMC9730534; doi:10.3389/fpubh.2022.1003917)
Supplement: Supplementary material 1 — Foods involved in human botulism outbreaks from 2008 to 2018. [file Table_1.XLSX]

## Sheet: Food_description
Year	Food description	Detail food descriptor (FoodEx2)		Food category (FoodEx2)		Preparation method		Source	Toxin	Number of cases
		Code	ExtendedName	Code	ExtendedName	Code	ExtendedName
2008	Enchilladas filling	A03VV	Meat based dishes	A03VA	Composite dishes	A07SH	Food industry prepared	Unknown	A	2
2008	Pumpkin jam	A01MM#F04.A00KH	Jam of fruit / vegetables, Pumpkins	A0BYP	Canning / jarring	A07SS	Home prepared	Plants	A	3
2009	Dry-cured ham	A022T	Ham, pork	A022T	Ham, pork	A07SH	Food industry prepared	Pork	B	3
2009	Wild boar pâté	A03XH#F04.A01SH	Meat terrine, Wild boar fresh meat	A03XH	Meat terrine	A07SS	Home prepared	Large game	B	2
2009	Dry-cured ham	A022T	Ham, pork	A022T	Ham, pork	A07SS	Home prepared	Pork	B	3
2009	Smoked and salted fish	A0EYT#F15.A07JV#F15.A07JK	Salt-preserved fish, Smoking, Vacuum-packing	A0EYT	Salt-preserved fish	A07SH	Food industry prepared	Fish	E	3
2010	Dry-cured ham	A022T	Ham, pork	A022T	Ham, pork	A07SS	Home prepared	Pork	B	3
2010	Dry-cured ham	A022T	Ham, pork	A022T	Ham, pork	A07SS	Home prepared	Pork	B	4
2010	Dry-cured ham	A022T	Ham, pork	A022T	Ham, pork	A07SS	Home prepared	Pork	B	4
2010	Dry-cured ham	A022T	Ham, pork	A022T	Ham, pork	A07SS	Home prepared	Pork	B	6
2010	Canned asparagus	A0ETQ#F04.A00RT	Canned/jarred vegetables, Asparagus	A0BYP	Canning / jarring	A07SS	Home prepared	Plants	B	1
2010	Canned French beans	A0ESL	French beans canned	A0BYP	Canning / jarring	A07SS	Home prepared	Plants	B	5
2011	Tapenade of green olives	A044E#F04.A01BQ#$F10.A0F2Q	Vegetables-based cooked sauce,Table olives ready for consumption,Green	A0BYP	Canning / jarring	A07SH	Food industry prepared	Plants	A	6
2011	Tapenade of green olives	A044E#F04.A01BQ#$F10.A0F2Q	Vegetables-based cooked sauce,Table olives ready for consumption,Green	A0BYP	Canning / jarring	A07SH	Food industry prepared	Plants	A	3
2011	Dried tomatoes	A00ZG	Sun-dried tomatoes	A0BYP	Canning / jarring	A07SH	Food industry prepared	Plants	A	1
2011	Pâtes fraîches à emporter	A0CDQ	Pasta, plain (not stuffed), cooked	A03VA	Composite dishes	A07SH	Food industry prepared	Unknown	A	1
2011	Canned spinach	A0ETQ#F04.A00MJ	Canned/jarred vegetables, Spinaches	A0BYP	Canning / jarring	A07SS	Home prepared	Plants	B	1
2012	Canned aubergines	A0ETQ#F04.A00JD	Canned/jarred vegetables, Aubergines	A0BYP	Canning / jarring	A07SS	Home prepared	Plants	A	2
2012	Pig terrine	A03XH#F04.A04AB	Meat terrine, Pig fresh meat / fat tissue	A03XH	Meat terrine	A07SH	Food industry prepared	Pork	B	1
2012	Dry-cured ham	A022T	Ham, pork	A022T	Ham, pork	A07SS	Home prepared	Pork	B	1
2012	Dry-cured ham	A022T	Ham, pork	A022T	Ham, pork	A07SS	Home prepared	Pork	B	2
2013	Chorizo	A025C	Chorizo and similar	A0EYP	Preserved or partly preserved sausages	A07SH	Food industry prepared	Pork	B	2
2013	Dry-cured ham	A022T	Ham, pork	A022T	Ham, pork	A07SS	Home prepared	Pork	B	2
2013	Dry-cured ham	A022T	Ham, pork	A022T	Ham, pork	A07SS	Home prepared	Pork	B	3
2014	Dry-cured ham	A022T	Ham, pork	A022T	Ham, pork	A07SS	Home prepared	Pork	B	4
2015	Pheasant pâté	A03XH#F04.A01SZ	Meat terrine, Pheasant fresh meat	A03XH	Meat terrine	A07SS	Home prepared	Small game	A	3
2015	Cooked ham	A023K	Cooked pork ham	A022T	Ham, pork	A07SH	Food industry prepared	Pork	B	1
2015	Chorizo	A025C	Chorizo and similar	A0EYP	Preserved or partly preserved sausages	A07SH	Food industry prepared	Pork	B	1
2015	Pig terrine	A03XH#F04.A04AB	Meat terrine, Pig fresh meat / fat tissue	A03XH	Meat terrine	A07SS	Home prepared	Pork	B	1
2015	Dry-cured ham	A022T	Ham, pork	A022T	Ham, pork	A07SS	Home prepared	Pork	B	2
2015	Sauce Bolognaise	A049S#F04.A044C	Bovine, minced meat, Tomato-containing cooked sauces	A049S	Bovine, minced meat	A07SH	Food industry prepared	Bovine	F	3
2016	Dry-cured ham	A022T	Ham, pork	A022T	Ham, pork	A07SS	Home prepared	Pork	B	3
2016	Dry-cured ham	A022T	Ham, pork	A022T	Ham, pork	A07SS	Home prepared	Pork	B	2
2016	Dry-cured ham	A022T	Ham, pork	A022T	Ham, pork	A07SS	Home prepared	Pork	B	4
2016	Dry-cured ham	A022T	Ham, pork	A022T	Ham, pork	A07SS	Home prepared	Pork	B	3
2017	Soybean balls	A01BG	Soya proteins	A03VA	Composite dishes	A07SH	Food industry prepared	Plants	B	1
2017	Hare pâté	A03XH#F04.A01SJ	Meat terrine, Hare fresh eat	A03XH	Meat terrine	A07SS	Home prepared	Small game	B	2
2018	Canned lentils	A01BD	Canned or jarred lentils	A0BYP	Canning / jarring	A07SS	Home prepared	Plants	A	1
2018	Vegetable soup	A041L	Soups (ready-to-eat)	A0BYP	Canning / jarring	A07SS	Home prepared	Plants	B	1
2018	Canned French beans	A0ESL	French beans canned	A0BYP	Canning / jarring	A07SS	Home prepared	Plants	B	2
2018	Canned ratatouille	A0ETQ#F04.A03YH	Canned/jarred vegetables, Ratatouille	A0BYP	Canning / jarring	A07SS	Home prepared	Plants	Unknown	4
2008	Unknown								B	1
2008	Unknown								B	1
2008	Unknown								B	1
2008	Unknown								Unknown	1
2009	Unknown								A	1
2009	Unknown								A	1
2009	Unknown								B	3
2009	Unknown								B	2
2009	Unknown								B	1
2009	Unknown								B	6
2010	Unknown								B	1
2011	Unknown								B	1
2011	Unknown								E	1
2011	Unknown								Unknown	1
2012	Unknown								A	1
2012	Unknown								A	1
2012	Unknown								Unknown	1
2013	Unknown								A	2
2013	Unknown								A	2
2013	Unknown								B	2
2013	Unknown								B	1
2014	Unknown								B	3
2014	Unknown								F	2
2014	Unknown								Unknown	2
2015	Unknown								B	1
2015	Unknown								B	1
2015	Unknown								B	1
2015	Unknown								Unknown	1
2015	Unknown								Unknown	1
2015	Unknown								Unknown	1
2015	Unknown								Unknown	1
2016	Unknown								B	1
2016	Unknown								B	1
2016	Unknown								B	1
2016	Unknown								B	1
2016	Unknown								B	1
2016	Unknown								B	1
2016	Unknown								B	1
2017	Unknown								Unknown	1
2018	Unknown								B	1
2018	Unknown								B	2
